# Supplementary material for: Shedding Light on the Photophysics and Photochemistry of I-Motifs Using Quantum Mechanical Calculations
Source: Int J Mol Sci. 2023 Aug 9;24(16):12614. doi: 10.3390/ijms241612614 (PMC10454157; doi:10.3390/ijms241612614)
Supplement: Supplementary file 1 [file ijms-24-12614-s001.zip]

Archive with 1 entries (1 files):
- ijms-2541246-supplementary.pdf
